# Supplementary material for: Evolution of an Extended Pathogenicity Motif in VP2 of Infectious Pancreatic Necrosis Virus Isolates from Farmed Rainbow Trout in Turkey
Source: Viruses. 2024 Jun 20;16(6):994. doi: 10.3390/v16060994 (PMC11209135; doi:10.3390/v16060994)
Supplement: Supplementary file 1 [file viruses-16-00994-s001.zip]

Archive with 1 entries (1 files):
- viruses-3033036-supplementary.pdf
